# Supplementary material for: Tumor-associated neutrophils suppress pro-tumoral IL-17+ γδ T cells through induction of oxidative stress
Source: PLoS Biol. 2018 May 11;16(5):e2004990. doi: 10.1371/journal.pbio.2004990 (PMC5965901; doi:10.1371/journal.pbio.2004990)
Supplement: S1 Data — (XLSX) [file pbio.2004990.s001.xlsx]

## Sheet: Fig.1
A
gd T cells	Control	Tumour		IL-17+ gd T cells	Control	Tumour
	0.676	0.624			34.2	3.73
	0.593	0.48			10.4	15
	0.526	0.569			26.7	19.4
	0.382	0.557			8.33	5
	0.585	1.21			6.84	4
	0.488	0.925			10.7	8.73
	0.741	0.625			8.21	3
	0.637	0.596			6.8	9.26
	0.517	0.898			13.3
	0.473	1.45			5.43
	1.62	0.45			3.23
		0.397			1.23
		0.54
		0.484
B
CD8 T cells	Control	Tumor		CD4 T cells	Control	Tumour
	2.78	10.6			20.4	28.6
	3.85	6.71			18.1	22.7
	3.17	5.82			15.4	20
	2.83	10.9			28.4	22.4
	2.47	7.42			13.1	22.9
	3.85	6.09			20.4	21.9
	6.36	9.14			24	23.7
	3.15	16.5			16.2	42.7
	3.43	6.32			17.8	17
	3	21.8			14.9	31.5
	3.21	21.3			15.6	24
		19.4				16.3
C
Neutrophils	Control	Tumour		Monocytes	Control	Tumour		Treg cells	Control	Tumour
	0.794703	39.6374			2.01474	25.8104			2.03388	0.69784
	0.237039	34.9965			0.8712	15.9075			2.9322	1.27347
	0.0655739	21.5516			0.699676	30.3584			2.3254	1.376
	0.0341952	23.2372			0.547456	16.4436			2.11296	1.42688
	0.151866	34.7529			0.9009	30.485			2.1484	1.63048
	0.0181826	31.2664			2.08822	23.7116			2.754	1.33152
	0.01168	29.0864			1.296	23.3926			2.688	0.93141
	0.0346524	18.8734			0.93096	36.1242			2.754	1.80194
	0.0252273	38.9772			0.91416	17.0024			2.136	0.9061
	0.0206148	63.0784			1.18996	11.8472			1.7135
	0.0263562	48.3678			0.91884	9.1392			0.80028
		50.6002				8.3538
		53.911				8.2283
						7.579
D
IL-17+ gd T cells	PBS	aGR-1		PBS	aLy6G		PBS	aCD115/Lipo		PBS	Acd25
	12.1	82.4		3.68	29.2		3.68	12		3.69	2.97
	31.7	87.1		6.92	36.6		6.92	14.8		3.27	8.51
	14.5	79.4		6.45	19.8		6.45	2.17		7.35	6.41
	50.2	88.7		8.24	19.9		8.24	36.6		12.1	14.4
	20	50		19.7	14.2		19.7			8
	18	70		13	16.5		13
	8	20		28.3	24.9		28.3
					21.9		50.9
E
Neutrophils	Control	Tumor
	1.02357	10.537
	1.28778	16.3944
	0.83367	6.6396
	1.08606	15.93
	1.0208	5.5224
		10.27
F
IL-17+gd T cells	Neu +	Neu -
	9.65	75.2
	9.4	78.1
	15.4	59.1
	14.9	58
	4.96	69.3
	39.2	34
	61.5
	38.4
	4
	26.4
G
Tumour growth		D0	D4	D8	D10
	Neu+	0	95000	1297000	522000
		0	470000	4522000	411000
		0	NA	269700	1045000
		0	NA	1406000	593000
		0	NA	546700	1233000
		0	NA	720000	1773000
		0	NA	5800000	146700
		0	NA	NA	187000
		0	NA	NA	597100
		0	NA	NA	1532000
	Neu-	0	234400	6250000	3049000
		0	572100	2815000	6970000
		0	NA	NA	6690000
		0	NA	NA	2347000
Tumour growth		D0	D5	D7
	WT+aGR-1	0	87580	1380000
		0	85090	541100
		0	74550	1150000
		0	389900	823300
		0	510200	1256000
	il17ko+aGR1	0	1381000	636600
		0	495000	771800
		0	252800	299400
		0	151800	305800
		0	119300	111000

## Sheet: Fig.2
A
B16				Hepa 1-6
gd T cells	Neu +	Neu -		gd T cells	Neu +	Neu -
	0.624	1.49			0.76	1.78
	0.48	1.18			0.72	0.79
	0.569	7.05			0.36	1.21
	0.557	8.97			0.44	1.05
	1.21	1.07			0.91	1.64
	0.925	1.19			0.46	1.34
	0.625	2.7			0.6
	0.596	3.04			0.36
	0.898	3.27			0.27
	1.45	1.62			0.66
	0.45	1.89
	0.397	6.72
	0.54	1.29
	0.484	2.67
	1.02	8.83
	0.902
	1.16
	0.365
	0.54
B
B16				Hepa 1-6
CD4 T cells	Neu +	Neu -		CD4 T cells	Neu +	Neu -
	28.6	19.3			22	11.1
	22.7	26.3			29.8	11
	20	16			16.9	25.4
	22.4	28.6			20.8	15.7
	22.9	21.8			12.9	6.56
	21.9	36.2			10	6.88
	23.7	26			10.8
	42.7	33.8			4.58
	17				6.67
	31.5				7.25
	24
	16.3
CD8 T cells	Neu +	Neu -		CD8 T cells	Neu +	Neu -
	10.6	4.44			27.6	8.64
	6.71	5.4			21	9.79
	5.82	4.48			24.9	12.4
	10.9	5.13			31.6	7.38
	7.42	5.63			11.6	27.2
	6.09	20.6			9.95	30.9
	9.14	6.94			12.4
	16.5	12.6			9.2
	6.32	17.1			8.53
	21.8	7.96			15.7
	21.3	14.4
	19.4
C
B16				Hepa 1-6
Vg1-Vg4- T cells	Neu +	Neu -		Vg1-Vg4- T cells	Neu +	Neu -
	21.3	89.1			25.9	70
	19	69.8			17.9	75.9
	12.5	72.4			22.9	77.3
	27.9	90.4			24.1	63.6
	54	52.6			14.5	82.4
	36.5	76.7			46.3	51.8
	39.9	64.6			66.9
	34.1	95.9			48.8
		84.6			22.7
					49.7
E
B16				Hepa 1-6
BrdU+ Vg6	Neu +	Neu -		ki67+Vg6	Neu +	Neu -
	20.4	63.2			29.9	48.6
	9.09	41.9			4.11	36.5
	62.4	60			10	51.8
	23.4	84.2			14.3	51.6
	15.6	60			9.76	73.2
	19.7	46.8			31.2	19.1
	24	25.7			3.03	57.7
	17.5	19.2			31	48
					5.88	52.2
					9.38	63.3
					57.4

## Sheet: Fig.3
A
CD27- proliferation	alone	BM Neu	BM Neu (tumor)	PEC Neu (Tumor)
	69.9	82.7	72.6	5.45
	33.4	68.5	66.9	13.2
	48.1	53.5	77.4	1.37
	20.9		93	12
	83.7		94.2	4.55
	61.8			10.2
	96			6.1
	90
	88.2
	86
	87.5
	99
	99.2
B
Superoxide + cells	Neu+	Neu-		H2O2	Neu+	Neu-
	10.9	18.7			0.70504	0
	30.6	13.9			0.442352	0.236922
	38.5	4.59			0.201512	0.125669
	13.2	18.7			0.0754414	0.232904
	12.7	6.4			0.76908	0.39991
	12.9	9.77			0.513674	0.362239
	9.36	6.4			0.363495	0
	18.9	12			0.41774
		9
		7
		17
		12
		6
C
Protein oxidation	Neu +	Neu-
	1282	652
	1111	893
	1330	1091
	1795	615
	1228	1288
	1391	1498
	1653
D
CD27- gd T cell proliferation	alone	WT Neu	CybbKO Neu
	83	2.27	10.7
	81.9	6.34	55.2
	77.9	1.63	34.8
	79.9	6.97	77.5
E
Vg6 T cells	gsr	txn	txnrd	srxn1	prdx1	gpx1	nef2l2	gclc	gclm	sod1
	1.47933	4.95226	41.1819	4.31155	0.47094	1.43539	1.84981	0.459026	0.305674	0.521169
	0.65381	1.38967	0.522614	0.517772	1.67987	0.912579	1.39264	1.65562	0.701953	0.400637
	2.25216	2.34607	2.3823	4.03253	5.99919	1.68306	1.85773	5.09575	1.38602	1.02006
	1.97407	1.87301	1.62309	1.05898	1.442	1.06299	19.9826	0.679256	1.43815	1.67376
	2.25478	33.5632	14.8835	32.0135	1.84187	0.503726	2.95121	0.653779	0.281286	1.25755
	0.553403	5.24713	0.706558	1.86719	0.435957	0.377339	0.214346	7.74966	0.574559	1.41115
	0.472874	0.504604	2.05208	0.179618	0.233637	0.19244	9.29216		0.183565	0.633957
	2.26529	7.81505			6.36007	5.1421				6.13719
CD8 T cells	gsr	txn	txnrd	srxn1	prdx1	gpx1	nef2l2	gclc	gclm	sod1
	0.552499	0.886087	1.48061	0.109045	0.639179	0.743907	0.399356	0.521448	0.555975	0.500173
	0.794486	1.14297	2.20927	0.454935	0.78242	0.760719	0.326051	0.454847	0.702681	1.26092
	0.625693	1.03397	2.248	0.083046	1.06966	0.652317	0.781879	0.547805	0.987766	0.69129
	0.577838	0.71854	1.19702	0.080526	0.660178	0.460089	0.475477	0.511275	0.625753	0.69305
	0.849267	1.00406	1.74513		1.12162	0.721144	0.922596	0.681604	1.02108	0.77255
CD4 T cells	gsr	txn	txnrd	srxn1	prdx1	gpx1	nef2l2	gclc	gclm	sod1
	0.345438	0.682662	0.488773	0.459222	0.591034	0.433149	0.847105	0.317404	0.493477	0.399393
	0.440814	0.644737	0.563473	0.448515	0.566842	1.00505	0.948931	0.384666	0.55744	0.380896
	0.535829	0.630379	0.591876	0.437256	0.645172	0.654093	0.536729	0.572842	0.467207	0.632223
	0.669266	0.960382	0.711615	0.411697	0.587784	0.897986	0.403358	0.647315	0.60344	0.051754
	0.618687	1.41801	1.12502	0.74907	0.779328	0.428098	0.331988	0.530263	0.624359	1.08118
F
Vg6 T cells	WT+tumor	CybbKO+Tumor		IL17+ gd T cells	WT+tumor	CybbKO+Tumor
	14.8	36.8			23.1	23.5
	11.7	21.1			15.5	26.3
	10.2	18.7			11.4	30.1
	28.4	35.7			1.12	31.2
	17.3	10.2			20.7	11.7
	29.6	32.8			1.81	26.4
	16.3	37.7			11	31.4
	23.5	53.7			9.6	9.74
	23.8	27.5				18.1
		84.2				12.6
		52.8
G
Vg6 T cells	WT	WT+NAC		IL17+ gd T cells	WT	WT+NAC
	13.4	42.2			2.28	23.3
	15.5	31.4			2.38	22.5
	17.7	56			6.22	60.2
	27.3	28			15.6	13.9
	14.8	35.3			4.99	23.9
	26.3	76.5			13.1	65.9
	10	27.5			3.66	19.2
	14	32.6			6.67	36.8
	7.04	17.6			9.73	4.88
	13.9				9.47

## Sheet: Fig.4
A
H202 susceptibility	[]	0	0.1	1	10	50	100	180	190	200	210	220	230	240	250	260	270	280	290	300
	cd27-	0	2.64317	-1.10132	16.9603	18.5022	9.69163	41.1894	48.4582	54.4053	49.7797	49.1189	60.3524	50.4405	63.6564	57.0485	67.1806	58.8106	59.2511	88.7665
		0						33.4802	27.9736	47.7974	65.1982	53.5242	59.0308	61.4537	51.9824	46.9163	72.467	73.1278	73.1278	77.9736
		0								51.7621										59.9119
	cd27+	0	4.10959	3.08219	-5.47945	2.56849	3.42466	6.16438	33.7329	56.1644	42.9794	27.7397	27.0548	21.5753	44.1781	48.1164	45.3767	19.0069	62.6712	61.4726
		0						22.2603	18.1507	35.6164	25.3425	29.9657	36.8151	44.3493	40.7534	16.952	33.048	52.3973	37.5	55.4794
		0								24.3151										16.0959
O2-+ susceptibility		5 X + 0,5 XO	25 X + 50 XO
	CD27-	34.141	2.22603
	CD27+	37.0044	12.6712
B
Glutathione	CD27-	CD27+	CD8	CD4
	5.08082	6.15567	7.34377	8.44351
	4.70461	6.48463	7.14008	8.33818
	2.65607	2.32158	6.9256	7.14245
	3.01236	3.1018	10.0924	7.20822
	1.50481	2.69428	2.76802	1.9668
	4.54409	5.62131	NA	NA
	6.80741	8.48657	19.2893	10.8722
	6.60165	5.5622	11.3728	18.3422
	3.52652	6.51266	18.3422	17.1704
	2.07526	2.85299
	1.93639	2.9641
	1.65466	3.50374
	0.753915	4.22592
D
	gclm	gsr	gpx1	gpx4	pgd	mdh2	txn1	txnrd1	txnrd3	prdx1	prdx2	prdx3	prdx4	gss	txn2
	1.30086	1.85025	0.629409	11.1755	0.919658	1.13671	0.370142	2.48744	0.646561	0.476196	1.06599	0.654794	3.53254	0.738219	0.464305
	0.512476	1.16517	0.941962	3.28037	0.812747	1.00229	0.411381	0.817662	0.362288	0.443798	1.14545	0.856983	0.886003	0.818439	0.50825
	0.803681	1.32442	0.305163	4.11928	0.72212	0.609217	0.532246	1.40731	0.240291	0.501835	0.430555	0.622327	3.56582	0.36777	0.270204
	0.920493	1.59276	0.925687	12.8322	1.44128	1.10934	0.561084	1.86063	0.704745	0.7876	0.7496	0.665689	0.84918	1.24863	0.77191
														1.18536
														0.308573
														0.733755
														0.943556
E
H202 susceptibility	CD4	CD8	Vd2
	0.09	0.45	0.44
	0.265	0.15	0.396
	0.47	0.25	0.688
	0.293383	0	0.421976
Glutathione	Vd1	Vd2	CD8	cd4
	3.63695	19.9632	13.6758	11.7666
	9.79515	21.2189	12.6978	10.8605
	3.36779	18.8453	10.2539	10.4738
	4.16243	13.0666	11.7651	10.043
	10.0232	11.0707	10.5073	8.46374

## Sheet: Fig. S1
A					B
Neutrophils	B16 wk2	ID8 wk2	ID8wk 8		IL-17+ gd	No tumour	ID8+B16	ID8+B16+Agr1
	39.6374	0.12	0.7			12.3	12.6	66.2
	34.9965	0.112	2.72			12.9	39.3	45.4
	21.5516	0.201	0.71			6.3	27.6	58.9
	23.2372					5.3		62.4
	34.7529					7.9		52.1
	31.2664
	29.0864
	18.8734
	38.9772
	63.0784
	48.3678
	50.6002
	53.911

## Sheet: Fig. S2
A
Neutrophils	Isotype	aGR1	aLy6g
	18.7	4.56	9.91
	17.2	6.35	8.45
	15.5	1.78	7.48
	49	1.43	10.7
	37.6	9	4.08
	13.2	3.1	1
	11.7		4.15
Monocytes	PBS	aCD115/Lipo
	5.88	3.9746
	3.8868	5.952
	17.0024	2.116
	11.8472	0.42328
	9.1392
	8.3538
	8.2283
	7.579
Treg	PBS	aCD25
	3.52343	2.5758
	4.35996	2.58104
	3.0003	2.4347
	3.67211	2.41449

## Sheet: Fig. S3
A
B16
IL-17+ cells	Neu +	Neu -		Ifng+ cells	Neu +	Neu -
	2.03	3.27			1.97	3.72
	2.15	7.09			2.17	1.65
	1.64	9.88			2.97	1.58
	0.1	5.18			0.54	0.89
	0.23	2.21			0.71	0.4
	0.24	1.54			0.45	0.59
	1.4	3.57			1.63	0.59
Hepa 1-6
IL-17+ cells	Neu +	Neu -
	0.43	2.84
	0.08	1.37
	0.24	2.62
	0.16	0.88
	0.059	0.67
	0.054	0.92
	1.1	0.79
	2.07	0.6
	0.18
	0.59
	0.61
	0.073
	0.19
B
B16
% IL17	CD4	gd T cells	other		MFI	CD4	gd T cells
	11.5	34.4	54.1			7790	15630
	40.7	45.1	14.2			4841	7576
	16.7	79.4	3.9			6695	13723
	47.7	45.5	6.8			5558	9795
	3.78	90.9	5.32			12342	14429
	9.74	81.1	9.16			14079	25993
	18.6	78	3.4			4968	8645
Hepa 1-6
% IL17	CD4	gd	other		MFI	CD4	gd
	31	57.7	11.3			12978	22631
	35.7	54.7	9.6			13455	18039
	12.5	71.2	16.3			8707	11838
	12.1	75	12.9			9103	16866
	15.9	68.6	15.5			8296	9042
	34.8	56.1	9.1			6884	9895

## Sheet: Fig S4
A
	D9		D13
Apoptotic Vg6	Neu+	Neu-	Neu+	Neu-
	12.9	10.6	8.8	6.3
	6.5	12.7	27.5	9.2
	9.6	8.6	9.1	21.7
	14.1	12.4	3	16.6
			9.38	10.3
			15.2	26.7
			1.26	4.31
			9.57	15.5
			18.2	16.1
			17.9	10.8
B
			+FTY720						+FTY720						+FTY720
Vg6	Neu+	Neu-	Neu+	Neu-		CD8	Neu+	Neu-	Neu+	Neu-		CD4	Neu+	Neu-	Neu+	Neu-
	54	76.7	35.7	75.5			6.4782	11.1718	0.287496	0.2482			8.4912	22.5455	0.299112	0.2482
	36.5	64.6	60.2	98			6.6564	7.6257	0.129297	0.25536			8.8623	14.3583	0.075012	1.4672
	39.9	95.9	59.3	95.6			4.6866	2.60496	0.116116	0.09686			6.3879	5.9228	0.09251	0.291415
	34.1	84.6	48.5	79.7			5.2298	5.5611	0.12546	0.420732			6.4545	11.8737	0.39606	0.652054
							10.6	4.44					28.6	19.3
							6.71	5.4					22.7	26.3
							5.82	4.48					20	16
							10.9	5.13					22.4	28.6

## Sheet: Fig. S5
A
	1:1			2:1			4:1
CD27-	37.0504	25.9758	25.9758	31.295	36.8775	37.2813	15.6475	44.9529	41.7227
CD27+	-0.4104	10.9244		3.69357	22.7941		5.33516	24.895
CD4	0	-4.82385	-2.98103	-19.4118	-2.98103	-4.49864	1.76471	-1.89702	0.921409
CD8	3.39674	3.28117	-0.95911	6.25	5.50227	4.1898	-0.13587	2.77638	2.06966
B
	gd alone	Neu	Cat 2000	Cat 1000	Cat 333.3
	59.8	41.9	60.4	56.2	47.2
	61.7	40.7	62.6	52.6	50.5
	59.6
	60.8
